# Supplementary material for: Seed size evolution and biogeography of Plukenetia (Euphorbiaceae), a pantropical genus with traditionally cultivated oilseed species
Source: BMC Evol Biol. 2019 Jan 22;19:29. doi: 10.1186/s12862-018-1308-9 (PMC6341577; doi:10.1186/s12862-018-1308-9)
Supplement: Supplementary file 3 — Setting file for Lite Blue Devil v0.3. (TXT 835 bytes) [file 12862_2018_1308_MOESM3_ESM.txt]

#blastn or blastp

Blast_type = blastn


#max number of hits from each blast database (e.g. transcriptome, genome, EST library)

Max_blast_hits = 10


#the name of your input fasta file (i.e. the fasta sequences for which you want to find blast hits); nucleotide for blastn and peptide for blastp

Query_sequence_file_name = query_sequences.txt		


#List of folders containing the blast databases that will be searched; databases should be nucleotide for blastn and peptide for blastp

Transcriptome_list = Transcriptome1, Transcriptome2, Transcriptome3, Transcriptome4, Transcriptome5, Transcriptome6, Transcriptome7, Transcriptome8


#The E-value threshold as a decimal value 

BLAST_E_value = 0.000001


# yes = build a Raxml ML tree for an alignment of > 3 sequences; no = do not build a tree

RaxmL_Tree = yes
