# Supplementary material for: Seed size evolution and biogeography of Plukenetia (Euphorbiaceae), a pantropical genus with traditionally cultivated oilseed species
Source: BMC Evol Biol. 2019 Jan 22;19:29. doi: 10.1186/s12862-018-1308-9 (PMC6341577; doi:10.1186/s12862-018-1308-9)
Supplement: Supplementary file 5 — Seed size measurements for Plukenetia and Plukenetiinae outgroups. (CSV 15 kb) [file 12862_2018_1308_MOESM5_ESM.csv]

Genus	Species	Voucher	Country	ID	L	W	T	Vol
Haematostemon	guianensis	Wurdack 4350 (US)	Guyana	KJW	4	4	4.5	37.7
Plukenetia	aff. brachybotrya	Ledezma et al. 921 (CAN) 3	Bolivia	WCM	5.6	4.8	3.9	54.89
Plukenetia	aff. brachybotrya	Ledezma et al. 921 (CAN) 4	Bolivia	WCM	5.6	4.9	4.1	58.91
Plukenetia	aff. brachybotrya	Ledezma et al. 921 (MO) 1	Bolivia	WCM	5.5	4	3.25	37.44
Plukenetia	aff. brachybotrya	Ledezma et al. 921 (MO) 2	Bolivia	WCM	5.5	4.5	3.5	45.36
Plukenetia	africana	Bains s.n. (K)	South Africa	LGB	7.5	6.5	3.7	94.44
Plukenetia	africana	Guy 2367 (MO) 1	Zimbabwe	WCM	6	7	3	65.97
Plukenetia	africana	Guy 2367 (MO) 2	Zimbabwe	WCM	5.5	7	3	60.48
Plukenetia	africana	Guy 2367 (MO) 3	Zimbabwe	WCM	6	6.5	3	61.26
Plukenetia	africana	Guy 2367 (MO) 4	Zimbabwe	WCM	6.5	6.5	3	66.37
Plukenetia	africana	Guy 2367 (MO) 5	Zimbabwe	WCM	6.5	6.5	3	66.37
Plukenetia	africana	Guy 2367 (MO) 6	Zimbabwe	WCM	7	7.5	4	109.96
Plukenetia	africana	Guy 2367 (MO) 7	Zimbabwe	WCM	6.5	7	3.5	83.38
Plukenetia	africana	Guy 2367 (MO) 8	Zimbabwe	WCM	6.5	7	3.5	83.38
Plukenetia	africana	Pinter 666 (BM) 1	Namibia	LGB	8	7.5	4	125.66
Plukenetia	africana	Pinter 666 (BM) 2	Namibia	LGB	6	5.5	4	69.12
Plukenetia	africana	Plowman 1928	Zambia	LGB	6.8	6	3	64.09
Plukenetia	africana	Schinz 894	Namibia	LGB	7.2	7.5	4	113.1
Plukenetia	africana	Thompson 2 (MO)	Mozambique	WCM	6	5	3	47.12
Plukenetia	africana	Wild 4759 (COMB)	Botswana	LGB	6.3	5.7	2.5	47.01
Plukenetia	africana	Wild 7049 (K)	Botswana	LGB	7	6	3.5	76.97
Plukenetia	africana	Winter 4018 (K) 1	Namibia	LGB	7.5	7	4	109.96
Plukenetia	africana	Winter 4018 (K) 2	Namibia	LGB	6	5.5	4	69.12
Plukenetia	ankaranensis	Gillespie 4076 1	Madagascar	LGB	15	16.375	15	1929.13
Plukenetia	ankaranensis	Gillespie 4076 2	Madagascar	LGB	18	16.375	17	2623.62
Plukenetia	ankaranensis	Gillespie 4076 3	Madagascar	LGB	16.5	17	16	2349.91
Plukenetia	ankaranensis	Gillespie 4076 4	Madagascar	LGB	16.5	16	14	1935.22
Plukenetia	ankaranensis	Gillespie 4076 5	Madagascar	LGB	16.5	16.5	15.5	2209.52
Plukenetia	ankaranensis	Gillespie 4076 6	Madagascar	LGB	16.5	16	15	2073.45
Plukenetia	brachybotrya	Croat 4732 (MO)	Brazil	WCM	6	5	5	78.54
Plukenetia	brachybotrya	McDaniel et al. 21461 (MO)	Peru	WCM	6	5	4.5	70.69
Plukenetia	brachybotrya	Rimachi 4015 (MO)	Peru	WCM	6	5	5	78.54
Plukenetia	brachybotrya	Ule 9539 (NY)	Peru	LGB	5.5	5.5	4	63.36
Plukenetia	brachybotrya	Woytkowski 5399 (MO)	Peru	WCM	5	4	4	41.89
Plukenetia	carabiasiae	Jimenez Ramirez 1993	Species description MIN		24	21	14	3694.51
Plukenetia	carabiasiae	Jimenez Ramirez 1993	Species description MAX		27	27	16	6107.26
Plukenetia	carolis-vegae	Bussmann et al. 17132 (MO)	Peru	WCM	27	25	20	7916.81
Plukenetia	cf. carolis-vegae	Ortiz et al. 191 (CAN)	Peru	WCM	19.6	18.5	15.7	2980.75
Plukenetia	cf. carolis-vegae	Vasquez et al. 33145 (CAN)	Peru	WCM	19.2	17	13	2221.73
Plukenetia	conophora	Bouquet 2460 (P)	Democratic Republic of the Congo	LG	27	27	28	10687.7
Plukenetia	conophora	Ekwe and Ihemje 2013	Species description		25	25	25	8181.23
Plukenetia	conophora	Gillet s.n. (P)	Democratic Republic of the Congo	LG	29	27	25	10249.45
Plukenetia	corniculata	Chin See chung 2712 (L)	Malaysia (Borneo)	LG	9	7	5.6	184.73
Plukenetia	corniculata	Clemes 21257 (US) 1	?	LGB	10	7.6	6	238.76
Plukenetia	corniculata	Clemes 21257 (US) 2	?	LGB	9.6	7.5	6	226.19
Plukenetia	corniculata	Grashoff 587 (BO)	Indonesia (Sumatra)	LG	10	6	8	251.33
Plukenetia	corniculata	Griffith (K)	India	LG	9	7	4	131.95
Plukenetia	corniculata	Griffith 4716 (K) 1	Malaysia	LG	8.5	7	5	155.77
Plukenetia	corniculata	Griffith 4716 (K) 2	Malaysia	LG	9.5	8	6	238.76
Plukenetia	corniculata	Griffith 4716 (K) 3	?	LGB	10	8	5.5	230.38
Plukenetia	corniculata	Griffith 4716 (K) 4	?	LGB	8.5	7	5	155.77
Plukenetia	corniculata	Keith T22 (K)	?	LGB	8.6	6.8	5	153.1
Plukenetia	corniculata	Kirton (T22)	Malaysia	LG	9	7	5	164.93
Plukenetia	corniculata	Koorders 40372 (L)	Indonesia (Java)	LG	8.5	7	5	155.77
Plukenetia	corniculata	Koorders 41507 (L)	Indonesia (Java)	LG	9	7	5.3	174.83
Plukenetia	corniculata	Koorders 41509 (L)	Indonesia (Java)	LG	8	7	4.8	140.74
Plukenetia	corniculata	Koorders 41720 (L)	Indonesia (Java)	LG	9	7.5	5.5	194.39
Plukenetia	corniculata	Larsen et al. 552 (L)	Thailand	LG	10.5	8	6	263.89
Plukenetia	corniculata	Lorleck 517 (K)	India	LG	9	7	5	164.93
Plukenetia	corniculata	Meyer 7319	Indonesia (Sumatra)	LGB	10	8	5.7	238.76
Plukenetia	corniculata	Ramos 24086 (K) 1	Philippines	LG	10	8	6.3	263.89
Plukenetia	corniculata	Ramos 24086 (K) 2	Philippines	LG	9.5	7.5	5.5	205.19
Plukenetia	corniculata	Ramos 24086 (K) 3	Philippines	LGB	10	8	6.5	272.27
Plukenetia	corniculata	Ramos 24086 (K) 4	Philippines	LGB	10	7	5.5	201.59
Plukenetia	corniculata	Ramos 24086 (K) 5	Philippines	LGB	9	7	6	197.92
Plukenetia	corniculata	s.coll. 517 (K)	?	LGB	10	7	5	183.26
Plukenetia	corniculata	Smythies 14073 (K)	Malaysia (Borneo)	LG	8.5	7	5.7	177.58
Plukenetia	corniculata	Winkler 3096 (L)	Indonesia (Borneo)	LG	10	8	5.6	234.57
Plukenetia	corniculata	Zollig 3167 (NY)	Indonesia (Java)	LGB	8	6.5	4.5	122.52
Plukenetia	decidua	Decary 3253 (P) 1	Madagascar	LGB	13.1	11.1	11.2	852.73
Plukenetia	decidua	Decary 3253 (P) 2	Madagascar	LGB	13.1	11.2	11.8	906.5
Plukenetia	huayllabambana	Gruhn et al. 84 (MO)	Peru	WCM	28	27	20	6627.02
Plukenetia	huayllabambana	Tellez et al. 4 (MO)	Peru	WCM	25	22	17	4895.65
Plukenetia	lehmanniana	Gentry 9701 (MO)	Ecuador	LGB	34.27	24	30	12919.49
Plukenetia	lehmanniana	Gentry et al. 24724 (MO)	Ecuador	LGB	28	20	24	7037.17
Plukenetia	lehmanniana	Zak and Jaramillo 3401 (MO)	Ecuador	WCM	29.98	21	24	7911.54
Plukenetia	loretensis	Fanshaw 7179 (G)	Guyana	LGB	5.2	4.8	3.6	47.05
Plukenetia	loretensis	Freitas et al. 155 (MO) 1	Brazil	WCM	5.25	4.25	4.25	49.65
Plukenetia	loretensis	Freitas et al. 155 (MO) 2	Brazil	WCM	5	4	3.75	39.27
Plukenetia	loretensis	Liesner 3475 (MO, NY)	Venezuela	LGB	6	5.1	4.9	78.51
Plukenetia	loretensis	Liesner and Funk 16526 (MO)	Venezuela	WCM	6	5	5	78.54
Plukenetia	loretensis	Maguire and Politi 27371	Venezuela	LGB	4.8	4.8	4	48.25
Plukenetia	loretensis	Plowman et al. 12298 (CAN)	Brazil	WCM	5.1	4.7	4.2	52.71
Plukenetia	loretensis	Rimachi 5122 (MO) 1	Peru	WCM	4.75	4.5	4	44.77
Plukenetia	loretensis	Rimachi 5122 (MO) 2	Peru	WCM	4.5	4	4	37.7
Plukenetia	loretensis	Solomon 7972 (MO)	Bolivia	WCM	4.5	4	3	28.27
Plukenetia	loretensis	Vasquez 3208 (MO) 1	Peru	WCM	4.75	4.25	3.5	37
Plukenetia	loretensis	Vasquez 3208 (MO) 2	Peru	WCM	4.75	4.5	3.25	36.37
Plukenetia	penninervia	Al Gentry 8180 (MO)	Belize	WCM	5	6	4	62.83
Plukenetia	penninervia	Atha et al. 1001 (MO) 1	Belize	WCM	5.75	5	4	60.21
Plukenetia	penninervia	Atha et al. 1001 (MO) 2	Belize	WCM	5.5	5.25	4.25	64.26
Plukenetia	penninervia	Elias Contreras 8361 (MO)	Guatemala	WCM	5	6	5	78.54
Plukenetia	penninervia	Fendler 2412 (MO)	?	LGB	5.5	5.5	4	63.36
Plukenetia	penninervia	G. Carnevali and R. Duno 7594 (MO)	Mexico	WCM	5	6	5	78.54
Plukenetia	penninervia	Steyermark and Espinuza 112709 (MO)	Venezuela	LGB	6	5	5	78.54
Plukenetia	penninervia	Wilmer Diaz 1742 (MO)	Venezuela	WCM	5	6	5	78.54
Plukenetia	cf. penninervia	Cardenas 1903 (MO)	Colombia	WCM	7	6.3	5	115.45
Plukenetia	cf. penninervia	Cardenas 1903 (MO)	Colombia	WCM	7	6.5	5.2	123.88
Plukenetia	polyadenia	Feuillet collection	? (CAY or US?)	LGB	55	36	36	37322.12
Plukenetia	polyadenia	Feuillet collection (FG) 1	?	LGB	52	34	32	29623.12
Plukenetia	polyadenia	Feuillet collection (FG) 10	?	LGB	50.5	33	30	26177.32
Plukenetia	polyadenia	Feuillet collection (FG) 11	?	LGB	51	35	32	29907.96
Plukenetia	polyadenia	Feuillet collection (FG) 12	?	LGB	52	36	33.5	32835.93
Plukenetia	polyadenia	Feuillet collection (FG) 13	?	LGB	49	33.5	30.5	26214.37
Plukenetia	polyadenia	Feuillet collection (FG) 14	?	LGB	56	36.5	34	36388.02
Plukenetia	polyadenia	Feuillet collection (FG) 15	?	LGB	52	35	32.5	30970.87
Plukenetia	polyadenia	Feuillet collection (FG) 16	?	LGB	50	34	32	28483.77
Plukenetia	polyadenia	Feuillet collection (FG) 17	?	LGB	49	33	31	26246.44
Plukenetia	polyadenia	Feuillet collection (FG) 2	?	LGB	51	33	32.5	28639.54
Plukenetia	polyadenia	Feuillet collection (FG) 3	?	LGB	51	36	33	31723.8
Plukenetia	polyadenia	Feuillet collection (FG) 4	?	LGB	52	34.5	33	30998.09
Plukenetia	polyadenia	Feuillet collection (FG) 5	?	LGB	51.5	34	34	31171.93
Plukenetia	polyadenia	Feuillet collection (FG) 6	?	LGB	49.5	34.5	32.5	29060.71
Plukenetia	polyadenia	Feuillet collection (FG) 7	?	LGB	50.5	37	34	33263.71
Plukenetia	polyadenia	Feuillet collection (FG) 8	?	LGB	53	37	34.5	35423.81
Plukenetia	polyadenia	Feuillet collection (FG) 9	?	LGB	50.5	33.5	33	29231.34
Plukenetia	polyadenia	Gillespie 4314 (CAN)	Guyana	WCM	50	35	32	29321.53
Plukenetia	serrata	Guedes et al. 2330 (RB)	Brazil	DM	15	16	16	2010.62
Plukenetia	serrata	RB 556564	Brazil	DM	15.5	15.5	15	1886.92
Plukenetia	stipellata	Aguilar 8193 (MO) 1	Costa Rica	WCM	10.5	8	4.5	197.92
Plukenetia	stipellata	Aguilar 8193 (MO) 2	Costa Rica	WCM	10.5	8.5	4	186.92
Plukenetia	stipellata	Calderon 4809 (A)	Mexico	LGB	12	11	2.5	172.79
Plukenetia	stipellata	Cedillo Trigos 3510 (MO)	Mexico	WCM	14	11	4	322.54
Plukenetia	stipellata	Churchill et al. 4149 (MO)	Panama	WCM	11	8	5	230.38
Plukenetia	stipellata	Davidse and Herrera 31266 (MO) 1	Costa Rica	LGB	10	9.5	4.3	213.89
Plukenetia	stipellata	Davidse and Herrera 31266 (MO) 2	Costa Rica	LGB	10	9.5	4.5	223.84
Plukenetia	stipellata	Davidson 6734 (US)	Costa Rica	LGB	11	10	2.5	143.99
Plukenetia	stipellata	Davidson et al. 6734 (MO) 1	Costa Rica	LGB	11.5	9.5	3.6	205.93
Plukenetia	stipellata	Davidson et al. 6734 (MO) 2	Costa Rica	LGB	11.5	9.5	4	228.81
Plukenetia	stipellata	Duke 9994 1	?	LGB	13.5	12	5	424.12
Plukenetia	stipellata	Duke 9994 2	?	LGB	13.5	11.5	5	406.44
Plukenetia	stipellata	Grayum 3511 (MO) 1	Costa Rica	LGB	11.3	10	5	295.83
Plukenetia	stipellata	Grayum 3511 (MO) 2	Costa Rica	LGB	10.7	8.9	4.7	234.35
Plukenetia	stipellata	Grayum 8737 (MO) 1	Costa Rica	LGB	11	9.5	5.2	284.52
Plukenetia	stipellata	Grayum 8737 (MO) 2	Costa Rica	LGB	11.6	10	5.2	315.83
Plukenetia	stipellata	Grayum et al. 8731 (MO)	Costa Rica	WCM	11	9	4	207.35
Plukenetia	stipellata	Hammell 16933 (MO) 1	Costa Rica	LGB	11.1	10	6	348.72
Plukenetia	stipellata	Hammell 16933 (MO) 2	Costa Rica	LGB	11.6	10.3	5	312.8
Plukenetia	stipellata	Jimenez 3611 (MO) 1	Costa Rica	LGB	11	9	4.6	238.45
Plukenetia	stipellata	Jimenez 3611 (MO) 2	Costa Rica	LGB	11	9.3	4.9	262.46
Plukenetia	stipellata	Liesner 2086 (US)	Costa Rica	LGB	14	13	5	476.47
Plukenetia	stipellata	McDowel 241 (MO) 1	Costa Rica	WCM	12	9	4	226.19
Plukenetia	stipellata	McDowel 241 (MO) 2	Costa Rica	WCM	12	9.5	5	298.45
Plukenetia	stipellata	McDowel 241 (MO) 3	Costa Rica	WCM	11.5	9	4	216.77
Plukenetia	stipellata	McDowel 241 (MO) 4	Costa Rica	WCM	11.5	9.5	4.5	257.41
Plukenetia	stipellata	McDowell 821 (GH)	Costa Rica	LGB	11	9.5	5	273.58
Plukenetia	stipellata	Morens and Sandino 14657 (MO)	Nicaragua	LGB	11.5	10	5	301.07
Plukenetia	stipellata	Pennell 4584 (NY) 1	Colombia	LGB	13	11.5	6	469.67
Plukenetia	stipellata	Pennell 4584 (NY) 2	Colombia	LGB	14	12	5.5	483.81
Plukenetia	stipellata	Pennell 4584 (NY) 3	Colombia	LGB	13	11.5	5.5	430.53
Plukenetia	stipellata	Pittier 324 (US)	Guatemala	LGB	13	13	5.2	460.14
Plukenetia	stipellata	Refugio 3510 (MO)	Mexico	WCM	13.5	11.75	4.5	373.75
Plukenetia	stipellata	Refugio 3510 (MO)	Mexico	WCM	13.5	12	4.75	402.91
Plukenetia	stipellata	Robels 1132 (MO)	Costa Rica	LGB	12	10	5	314.16
Plukenetia	stipellata	Rueda et al. 9777 (MO)	Nicaragua	WCM	12	9	5	282.74
Plukenetia	stipellata	Smith 1651 (US)	Guatemala	LGB	13.7	13.5	5	484.2
Plukenetia	stipellata	Solheim and Reisfiell (NY)	Mexico	LGB	12	11	5	345.58
Plukenetia	stipellata	Sperry 803 (GH)	Costa Rica	LGB	11	8	4.5	207.35
Plukenetia	stipellata	Stevens 12095 (MO)	Nicaragua	WCM	12	10	5	314.16
Plukenetia	stipellata	Stevens 23837 (MO) 1	Costa Rica	LGB	10.5	9	5.1	252.35
Plukenetia	stipellata	Stevens 23837 (MO) 2	Costa Rica	LGB	10.5	9	5	247.4
Plukenetia	stipellata	Stevens 6357 (MO) 1	Nicaragua	LGB	10.7	9.6	4.7	252.79
Plukenetia	stipellata	Stevens 6357 (MO) 2	Nicaragua	LGB	11.3	9.3	4.6	253.11
Plukenetia	stipellata	Stevens 6357 (MO) 3	Nicaragua	LGB	11.6	9.7	4.7	276.9
Plukenetia	stipellata	Zambrano (MO) 1	Mexico	LGB	12.7	12.1	4.7	378.17
Plukenetia	stipellata	Zambrano (MO) 2	Mexico	LGB	13	12.1	4.7	387.1
Plukenetia	supraglandulosa	Granvilla et al. 10783 (U, DAV, CAY) 1	French Guiana	LGB	7.3	7.1	4.6	124.84
Plukenetia	supraglandulosa	Granvilla et al. 10783 (U, DAV, CAY) 2	French Guiana	LGB	7.3	6.8	4.8	124.76
Plukenetia	supraglandulosa	Granvilla et al. 10783 (U, DAV, CAY) 3	French Guiana	LGB	7	6.8	4.7	117.14
Plukenetia	verrucosa	BW 993	Suriname	LGB	6	5.5	4	69.12
Plukenetia	verrucosa	Herrera and Koemar 10073 (CAN) 1	Suriname	WCM	6	5.5	4	69.12
Plukenetia	verrucosa	Herrera and Koemar 10073 (CAN) 2	Suriname	WCM	6	5	3.5	54.98
Plukenetia	verrucosa	Herrera and Koemar 10073 (MO) 3	Suriname	WCM	5.25	5.5	4	60.48
Plukenetia	verrucosa	Herrera and Koemar 10073 (MO) 4	Suriname	WCM	6	5.5	4	69.12
Plukenetia	verrucosa	Irwin 48796	Brazil	LGB	6	5	4	62.83
Plukenetia	verrucosa	LBB 3565	Suriname	LGB	6	3.7	5	58.12
Plukenetia	verrucosa	Melinson (P) 1	French Guiana	LGB	6	5	3.6	56.55
Plukenetia	verrucosa	Melinson (P) 2	French Guiana	LGB	6	5	4	62.83
Plukenetia	verrucosa	Pulle 221	Suriname	LGB	6	5	3.6	56.55
Plukenetia	volubilis	Aplund 14129 (US)	Peru	LGB	20	17	8	1424.19
Plukenetia	volubilis	Gentry et al. 63257 (MO)	Peru	WCM	17	14	5	623.08
Plukenetia	volubilis	Krukoff 10082 (A)	Bolivia	LGB	17	16	9	1281.77
Plukenetia	volubilis	M. Monigatti and F. Diaz V. 309 (MO) 5 carpels	Peru	WCM	22	18	8	1658.76
Plukenetia	volubilis	Mexia 7265 (US)	Peru	LGB	20	17	7	1246.17
Plukenetia	volubilis	Nunez 13775 (MO) 1	Peru	WCM	16.35	15.25	7.2	939.98
Plukenetia	volubilis	Nunez 13775 (MO) 2	Peru	WCM	16.4	14.8	6.9	876.91
Plukenetia	volubilis	Nunez 13775 (MO) 3	Peru	WCM	16.6	15.6	7.5	1016.93
Plukenetia	volubilis	Parada et al. 206 (CAN)	Bolivia	WCM	14.5	13.5	7.5	768.71
Plukenetia	volubilis	Philip et al. 1582 (US)	Colombia	LGB	16	15	7.5	942.48
Plukenetia	volubilis	Teran et al. 2502 (MO) 1	Bolivia	WCM	13.5	14.25	6.5	654.73
Plukenetia	volubilis	Teran et al. 2502 (MO) 2	Bolivia	WCM	13	11.75	6	479.88
Plukenetia	volubilis	Timana 979 (MO)	Peru	WCM	18	16	6.5	980.18
Plukenetia	volubilis	Vasquez et al. 22376 (MO)	Peru	WCM	17	15	8	1068.14
Romanoa	tamnoides	Zardini 45104 (MO)	Paraguay	WCM	8	6	4	100.53
Romanoa	tamnoides	Zardini 50824 (MO)	Paraguay	WCM	8	5	3	62.83
Romanoa	tamnoides	Zardini and Cardozo 44921 (CAN) 1	Paraguay	WCM	7.6	5.7	4.2	95.27
Romanoa	tamnoides	Zardini and Cardozo 44921 (CAN) 2	Paraguay	WCM	7	5.4	4	79.17
Romanoa	tamnoides	Zardini and Cardozo 44921 (CAN) 3	Paraguay	WCM	7.3	5.8	3.9	86.46
Romanoa	tamnoides	Zardini and Cardozo 44921 (CAN) 4	Paraguay	WCM	7	5.4	3.8	75.21
Romanoa	tamnoides	Zardini and Cardozo 44939 (CAN) 1	Paraguay	WCM	6.9	5.3	4.1	78.51
Romanoa	tamnoides	Zardini and Cardozo 44939 (CAN) 2	Paraguay	WCM	6.9	5.7	4.1	84.43
Romanoa	tamnoides	Zardini and Cardozo 44939 (CAN) 3	Paraguay	WCM	6.7	5.3	3.4	63.22
Romanoa	tamnoides	Zardini and Cardozo 44939 (CAN) 4	Paraguay	WCM	7.6	6	4.2	100.28
Romanoa	tamnoides	Zardini and Cardozo 44939 (CAN) 5	Paraguay	WCM	7.6	5.4	4.1	88.1
Romanoa	tamnoides	Zardini and Cardozo 44939 (CAN) 6	Paraguay	WCM	7.6	5.5	3.8	83.17
Romanoa	tamnoides	Zardini and Cardozo 44939 (CAN) 7	Paraguay	WCM	7.4	5.9	4.1	93.73
Romanoa	tamnoides	Zardini and Cardozo 44939 (CAN) 8	Paraguay	WCM	7	5.6	3.7	75.94
Romanoa	tamnoides	Zardini and Cardozo 45093 (CAN) 1	Paraguay	WCM	7.8	5.9	4	96.38
Romanoa	tamnoides	Zardini and Cardozo 45093 (CAN) 2	Paraguay	WCM	7.4	5.8	3.8	85.4
Romanoa	tamnoides	Zardini and Cardozo 45093 (CAN) 3	Paraguay	WCM	7.3	5.5	3.9	81.99
Romanoa	tamnoides	Zardini and Cardozo 45104 (CAN) 1	Paraguay	WCM	7.5	6	4	94.25
Romanoa	tamnoides	Zardini and Cardozo 45104 (CAN) 2	Paraguay	WCM	6.6	5.4	3.7	69.05
Romanoa	tamnoides	Zardini and Cardozo 45104 (CAN) 3	Paraguay	WCM	6.3	5.6	3.8	70.2
Romanoa	tamnoides	Zardini and Cardozo 45104 (CAN) 4	Paraguay	WCM	7.2	5.7	3.8	81.66
